# Supplementary material for: Family-portraits for daphnids: scanning living individuals and populations to measure body length
Source: Ecotoxicology. 2015 Jun 6;24(6):1385–94. doi: 10.1007/s10646-015-1490-0 (PMC4515252; doi:10.1007/s10646-015-1490-0)
Supplement: Supplementary file 3 — Online Resource 3 (ZIP 672 kb) [file 10646_2015_1490_MOESM3_ESM.zip]

Archive with 2 entries (2 files):
- Measuring Body Length.exe
- scanner.txt
