# Supplementary material for: Family-portraits for daphnids: scanning living individuals and populations to measure body length
Source: Ecotoxicology. 2015 Jun 6;24(6):1385–94. doi: 10.1007/s10646-015-1490-0 (PMC4515252; doi:10.1007/s10646-015-1490-0)
Supplement: Supplementary file 3 — Online Resource 3 (ZIP 672 kb) [file 10646_2015_1490_MOESM3_ESM.zip › scanner.txt]

CanoScan 8800F 1200dpi;46
CanoScan 9000F 1200dpi;48
CanoScan D-1250U 300dpi; 12
Add Scanner Info;1
